# Supplementary material for: NOV-002, A Glutathione Disulfide Mimetic, Suppresses Tumor Cell Invasion and Metastasis
Source: J Carcinog Mutagen. Author manuscript; Available in PMC 2013 Dec 26. (PMC3872994; doi:10.4172/2157-2518.S7-002)
Supplement: Supplementary [file NIHMS527565-supplement-Supplementary.zip]

Archive with 2 entries (2 files):
- Supplementory.ppt
- SuppelementoryFigure legends.docx
